# Supplementary material for: Informing the Development of Tailored Antenatal Care Services for Pregnant Adolescents: A Systematic Review and Stakeholder Survey
Source: Nutrients. 2026 Feb 24;18(5):727. doi: 10.3390/nu18050727 (PMC12987006; doi:10.3390/nu18050727)
Supplement: Supplementary file 1 [file nutrients-18-00727-s001.zip]

Archive with 1 entries (1 files):
- nutrients-4115092-supplementary.pdf
